# Supplementary material for: Specification of Neck Muscle Dysfunction through Digital Image Analysis Using Machine Learning
Source: Diagnostics (Basel). 2022 Dec 21;13(1):7. doi: 10.3390/diagnostics13010007 (PMC9818408; doi:10.3390/diagnostics13010007)
Supplement: Supplementary file 1 [file diagnostics-13-00007-s001.zip]

Archive with 1 entries (1 files):
- diagnostics-2070594-supplementary.pdf
